# Supplementary material for: Nanodrug Transmembrane Transport Research Based on Fluorescence Correlation Spectroscopy
Source: Membranes (Basel). 2021 Nov 19;11(11):891. doi: 10.3390/membranes11110891 (PMC8625013; doi:10.3390/membranes11110891)
Supplement: Supplementary file 1 [file membranes-11-00891-s001.zip]

Archive with 1 entries (1 files):
- membranes-1439162-SI.pdf
